# Supplementary material for: New Perspectives on European Wildcat ( Felis silvestris , Schreber 1777) Habitat Suitability in Britain: Integrating Fossil Records to Improve Baselines for Reintroduction
Source: Ecol Evol. 2025 Sep 25;15(10):e72126. doi: 10.1002/ece3.72126 (PMC12461118; doi:10.1002/ece3.72126)
Supplement: Supplementary file 1 — Appendix S1: ece372126‐sup‐0001‐AppendixS1.xlsx. [file ECE3-15-e72126-s001.xlsx]

## Sheet: Modern_records
Supporting information
Appendix S1 European wildcat (felis silvestris) occurrence records
ID number	Latutide	Longitude	Source
1	57.3088	-2.4974	Gerngross, P. et al., 2023. Felis silvestris (amended version of 2022 assessment). The IUCN Red List of Threatened Species.
2	57.2601	-2.50386	Gerngross, P. et al., 2023. Felis silvestris (amended version of 2022 assessment). The IUCN Red List of Threatened Species.
3	57.3041	-2.54388	Gerngross, P. et al., 2023. Felis silvestris (amended version of 2022 assessment). The IUCN Red List of Threatened Species.
4	57.3523	-2.54416	Gerngross, P. et al., 2023. Felis silvestris (amended version of 2022 assessment). The IUCN Red List of Threatened Species.
5	57.5031	-2.55621	Gerngross, P. et al., 2023. Felis silvestris (amended version of 2022 assessment). The IUCN Red List of Threatened Species.
6	57.2825	-2.55838	Gerngross, P. et al., 2023. Felis silvestris (amended version of 2022 assessment). The IUCN Red List of Threatened Species.
7	57.4474	-2.57441	Gerngross, P. et al., 2023. Felis silvestris (amended version of 2022 assessment). The IUCN Red List of Threatened Species.
8	57.5641	-2.57469	Gerngross, P. et al., 2023. Felis silvestris (amended version of 2022 assessment). The IUCN Red List of Threatened Species.
9	57.3274	-2.58834	Gerngross, P. et al., 2023. Felis silvestris (amended version of 2022 assessment). The IUCN Red List of Threatened Species.
10	57.2594	-2.59358	Gerngross, P. et al., 2023. Felis silvestris (amended version of 2022 assessment). The IUCN Red List of Threatened Species.
11	57.5171	-2.61039	Gerngross, P. et al., 2023. Felis silvestris (amended version of 2022 assessment). The IUCN Red List of Threatened Species.
12	57.4184	-2.61983	Gerngross, P. et al., 2023. Felis silvestris (amended version of 2022 assessment). The IUCN Red List of Threatened Species.
13	57.4876	-2.62529	Gerngross, P. et al., 2023. Felis silvestris (amended version of 2022 assessment). The IUCN Red List of Threatened Species.
14	57.2976	-2.62977	Gerngross, P. et al., 2023. Felis silvestris (amended version of 2022 assessment). The IUCN Red List of Threatened Species.
15	57.5944	-2.63033	Gerngross, P. et al., 2023. Felis silvestris (amended version of 2022 assessment). The IUCN Red List of Threatened Species.
16	57.3381	-2.63915	Gerngross, P. et al., 2023. Felis silvestris (amended version of 2022 assessment). The IUCN Red List of Threatened Species.
17	57.277	-2.64756	Gerngross, P. et al., 2023. Felis silvestris (amended version of 2022 assessment). The IUCN Red List of Threatened Species.
18	57.4309	-2.65895	Gerngross, P. et al., 2023. Felis silvestris (amended version of 2022 assessment). The IUCN Red List of Threatened Species.
19	57.4568	-2.66274	Gerngross, P. et al., 2023. Felis silvestris (amended version of 2022 assessment). The IUCN Red List of Threatened Species.
20	57.503	-2.6677	Gerngross, P. et al., 2023. Felis silvestris (amended version of 2022 assessment). The IUCN Red List of Threatened Species.
21	57.2601	-2.68205	Gerngross, P. et al., 2023. Felis silvestris (amended version of 2022 assessment). The IUCN Red List of Threatened Species.
22	57.3216	-2.68726	Gerngross, P. et al., 2023. Felis silvestris (amended version of 2022 assessment). The IUCN Red List of Threatened Species.
23	57.4409	-2.69654	Gerngross, P. et al., 2023. Felis silvestris (amended version of 2022 assessment). The IUCN Red List of Threatened Species.
24	57.5856	-2.69846	Gerngross, P. et al., 2023. Felis silvestris (amended version of 2022 assessment). The IUCN Red List of Threatened Species.
25	57.3634	-2.69944	Gerngross, P. et al., 2023. Felis silvestris (amended version of 2022 assessment). The IUCN Red List of Threatened Species.
26	57.475	-2.705	Gerngross, P. et al., 2023. Felis silvestris (amended version of 2022 assessment). The IUCN Red List of Threatened Species.
27	57.4015	-2.70952	Gerngross, P. et al., 2023. Felis silvestris (amended version of 2022 assessment). The IUCN Red List of Threatened Species.
28	57.2986	-2.71268	Gerngross, P. et al., 2023. Felis silvestris (amended version of 2022 assessment). The IUCN Red List of Threatened Species.
29	57.442	-2.73133	Gerngross, P. et al., 2023. Felis silvestris (amended version of 2022 assessment). The IUCN Red List of Threatened Species.
30	57.5186	-2.73706	Gerngross, P. et al., 2023. Felis silvestris (amended version of 2022 assessment). The IUCN Red List of Threatened Species.
31	57.3238	-2.73926	Gerngross, P. et al., 2023. Felis silvestris (amended version of 2022 assessment). The IUCN Red List of Threatened Species.
32	56.8464	-2.74015	Gerngross, P. et al., 2023. Felis silvestris (amended version of 2022 assessment). The IUCN Red List of Threatened Species.
33	57.4749	-2.74366	Gerngross, P. et al., 2023. Felis silvestris (amended version of 2022 assessment). The IUCN Red List of Threatened Species.
34	57.3785	-2.7679	Gerngross, P. et al., 2023. Felis silvestris (amended version of 2022 assessment). The IUCN Red List of Threatened Species.
35	57.5371	-2.77029	Gerngross, P. et al., 2023. Felis silvestris (amended version of 2022 assessment). The IUCN Red List of Threatened Species.
36	56.8299	-2.77916	Gerngross, P. et al., 2023. Felis silvestris (amended version of 2022 assessment). The IUCN Red List of Threatened Species.
37	56.7813	-2.77946	Gerngross, P. et al., 2023. Felis silvestris (amended version of 2022 assessment). The IUCN Red List of Threatened Species.
38	57.3405	-2.78169	Gerngross, P. et al., 2023. Felis silvestris (amended version of 2022 assessment). The IUCN Red List of Threatened Species.
39	56.857	-2.79047	Gerngross, P. et al., 2023. Felis silvestris (amended version of 2022 assessment). The IUCN Red List of Threatened Species.
40	56.7978	-2.7931	Gerngross, P. et al., 2023. Felis silvestris (amended version of 2022 assessment). The IUCN Red List of Threatened Species.
41	57.3069	-2.79365	Gerngross, P. et al., 2023. Felis silvestris (amended version of 2022 assessment). The IUCN Red List of Threatened Species.
42	57.357	-2.81293	Gerngross, P. et al., 2023. Felis silvestris (amended version of 2022 assessment). The IUCN Red List of Threatened Species.
43	56.8298	-2.82286	Gerngross, P. et al., 2023. Felis silvestris (amended version of 2022 assessment). The IUCN Red List of Threatened Species.
44	57.4508	-2.84073	Gerngross, P. et al., 2023. Felis silvestris (amended version of 2022 assessment). The IUCN Red List of Threatened Species.
45	56.8609	-2.84248	Gerngross, P. et al., 2023. Felis silvestris (amended version of 2022 assessment). The IUCN Red List of Threatened Species.
46	57.4066	-2.85545	Gerngross, P. et al., 2023. Felis silvestris (amended version of 2022 assessment). The IUCN Red List of Threatened Species.
47	57.3338	-2.86102	Gerngross, P. et al., 2023. Felis silvestris (amended version of 2022 assessment). The IUCN Red List of Threatened Species.
48	57.4619	-2.87111	Gerngross, P. et al., 2023. Felis silvestris (amended version of 2022 assessment). The IUCN Red List of Threatened Species.
49	57.3161	-2.87376	Gerngross, P. et al., 2023. Felis silvestris (amended version of 2022 assessment). The IUCN Red List of Threatened Species.
50	56.8068	-2.87528	Gerngross, P. et al., 2023. Felis silvestris (amended version of 2022 assessment). The IUCN Red List of Threatened Species.
51	57.3626	-2.87741	Gerngross, P. et al., 2023. Felis silvestris (amended version of 2022 assessment). The IUCN Red List of Threatened Species.
52	57.4188	-2.88201	Gerngross, P. et al., 2023. Felis silvestris (amended version of 2022 assessment). The IUCN Red List of Threatened Species.
53	56.8299	-2.88731	Gerngross, P. et al., 2023. Felis silvestris (amended version of 2022 assessment). The IUCN Red List of Threatened Species.
54	57.4869	-2.89491	Gerngross, P. et al., 2023. Felis silvestris (amended version of 2022 assessment). The IUCN Red List of Threatened Species.
55	56.7527	-2.8994	Gerngross, P. et al., 2023. Felis silvestris (amended version of 2022 assessment). The IUCN Red List of Threatened Species.
56	57.3337	-2.90294	Gerngross, P. et al., 2023. Felis silvestris (amended version of 2022 assessment). The IUCN Red List of Threatened Species.
57	57.5443	-2.90491	Gerngross, P. et al., 2023. Felis silvestris (amended version of 2022 assessment). The IUCN Red List of Threatened Species.
58	57.5111	-2.91056	Gerngross, P. et al., 2023. Felis silvestris (amended version of 2022 assessment). The IUCN Red List of Threatened Species.
59	56.8165	-2.91157	Gerngross, P. et al., 2023. Felis silvestris (amended version of 2022 assessment). The IUCN Red List of Threatened Species.
60	57.4325	-2.91599	Gerngross, P. et al., 2023. Felis silvestris (amended version of 2022 assessment). The IUCN Red List of Threatened Species.
61	56.8508	-2.92173	Gerngross, P. et al., 2023. Felis silvestris (amended version of 2022 assessment). The IUCN Red List of Threatened Species.
62	57.5326	-2.93643	Gerngross, P. et al., 2023. Felis silvestris (amended version of 2022 assessment). The IUCN Red List of Threatened Species.
63	57.3138	-2.93655	Gerngross, P. et al., 2023. Felis silvestris (amended version of 2022 assessment). The IUCN Red List of Threatened Species.
64	57.3364	-2.94313	Gerngross, P. et al., 2023. Felis silvestris (amended version of 2022 assessment). The IUCN Red List of Threatened Species.
65	56.7484	-2.94337	Gerngross, P. et al., 2023. Felis silvestris (amended version of 2022 assessment). The IUCN Red List of Threatened Species.
66	57.3916	-2.94895	Gerngross, P. et al., 2023. Felis silvestris (amended version of 2022 assessment). The IUCN Red List of Threatened Species.
67	57.4842	-2.96004	Gerngross, P. et al., 2023. Felis silvestris (amended version of 2022 assessment). The IUCN Red List of Threatened Species.
68	56.7762	-2.96259	Gerngross, P. et al., 2023. Felis silvestris (amended version of 2022 assessment). The IUCN Red List of Threatened Species.
69	57.5261	-2.96999	Gerngross, P. et al., 2023. Felis silvestris (amended version of 2022 assessment). The IUCN Red List of Threatened Species.
70	57.374	-2.97017	Gerngross, P. et al., 2023. Felis silvestris (amended version of 2022 assessment). The IUCN Red List of Threatened Species.
71	56.7264	-2.97838	Gerngross, P. et al., 2023. Felis silvestris (amended version of 2022 assessment). The IUCN Red List of Threatened Species.
72	57.4121	-2.99127	Gerngross, P. et al., 2023. Felis silvestris (amended version of 2022 assessment). The IUCN Red List of Threatened Species.
73	57.392	-2.9951	Gerngross, P. et al., 2023. Felis silvestris (amended version of 2022 assessment). The IUCN Red List of Threatened Species.
74	57.3491	-2.99649	Gerngross, P. et al., 2023. Felis silvestris (amended version of 2022 assessment). The IUCN Red List of Threatened Species.
75	56.8229	-2.99979	Gerngross, P. et al., 2023. Felis silvestris (amended version of 2022 assessment). The IUCN Red List of Threatened Species.
76	56.8424	-3.00268	Gerngross, P. et al., 2023. Felis silvestris (amended version of 2022 assessment). The IUCN Red List of Threatened Species.
77	56.7544	-3.00659	Gerngross, P. et al., 2023. Felis silvestris (amended version of 2022 assessment). The IUCN Red List of Threatened Species.
78	57.4471	-3.00665	Gerngross, P. et al., 2023. Felis silvestris (amended version of 2022 assessment). The IUCN Red List of Threatened Species.
79	56.7918	-3.0145	Gerngross, P. et al., 2023. Felis silvestris (amended version of 2022 assessment). The IUCN Red List of Threatened Species.
80	57.5165	-3.01615	Gerngross, P. et al., 2023. Felis silvestris (amended version of 2022 assessment). The IUCN Red List of Threatened Species.
81	57.3683	-3.02155	Gerngross, P. et al., 2023. Felis silvestris (amended version of 2022 assessment). The IUCN Red List of Threatened Species.
82	57.5512	-3.0219	Gerngross, P. et al., 2023. Felis silvestris (amended version of 2022 assessment). The IUCN Red List of Threatened Species.
83	56.8128	-3.03833	Gerngross, P. et al., 2023. Felis silvestris (amended version of 2022 assessment). The IUCN Red List of Threatened Species.
84	57.3482	-3.05642	Gerngross, P. et al., 2023. Felis silvestris (amended version of 2022 assessment). The IUCN Red List of Threatened Species.
85	57.5222	-3.0565	Gerngross, P. et al., 2023. Felis silvestris (amended version of 2022 assessment). The IUCN Red List of Threatened Species.
86	56.8366	-3.05695	Gerngross, P. et al., 2023. Felis silvestris (amended version of 2022 assessment). The IUCN Red List of Threatened Species.
87	56.7132	-3.05828	Gerngross, P. et al., 2023. Felis silvestris (amended version of 2022 assessment). The IUCN Red List of Threatened Species.
88	57.4993	-3.06273	Gerngross, P. et al., 2023. Felis silvestris (amended version of 2022 assessment). The IUCN Red List of Threatened Species.
89	57.3809	-3.06466	Gerngross, P. et al., 2023. Felis silvestris (amended version of 2022 assessment). The IUCN Red List of Threatened Species.
90	57.4254	-3.07409	Gerngross, P. et al., 2023. Felis silvestris (amended version of 2022 assessment). The IUCN Red List of Threatened Species.
91	57.4744	-3.07939	Gerngross, P. et al., 2023. Felis silvestris (amended version of 2022 assessment). The IUCN Red List of Threatened Species.
92	57.4067	-3.08803	Gerngross, P. et al., 2023. Felis silvestris (amended version of 2022 assessment). The IUCN Red List of Threatened Species.
93	56.7613	-3.08826	Gerngross, P. et al., 2023. Felis silvestris (amended version of 2022 assessment). The IUCN Red List of Threatened Species.
94	56.7961	-3.10208	Gerngross, P. et al., 2023. Felis silvestris (amended version of 2022 assessment). The IUCN Red List of Threatened Species.
95	56.8151	-3.10305	Gerngross, P. et al., 2023. Felis silvestris (amended version of 2022 assessment). The IUCN Red List of Threatened Species.
96	56.8434	-3.10524	Gerngross, P. et al., 2023. Felis silvestris (amended version of 2022 assessment). The IUCN Red List of Threatened Species.
97	57.4167	-3.15023	Gerngross, P. et al., 2023. Felis silvestris (amended version of 2022 assessment). The IUCN Red List of Threatened Species.
98	56.7936	-3.15129	Gerngross, P. et al., 2023. Felis silvestris (amended version of 2022 assessment). The IUCN Red List of Threatened Species.
99	56.8178	-3.15292	Gerngross, P. et al., 2023. Felis silvestris (amended version of 2022 assessment). The IUCN Red List of Threatened Species.
100	56.7781	-3.17075	Gerngross, P. et al., 2023. Felis silvestris (amended version of 2022 assessment). The IUCN Red List of Threatened Species.
101	57.3737	-3.18073	Gerngross, P. et al., 2023. Felis silvestris (amended version of 2022 assessment). The IUCN Red List of Threatened Species.
102	56.8062	-3.18202	Gerngross, P. et al., 2023. Felis silvestris (amended version of 2022 assessment). The IUCN Red List of Threatened Species.
103	56.8301	-3.19186	Gerngross, P. et al., 2023. Felis silvestris (amended version of 2022 assessment). The IUCN Red List of Threatened Species.
104	56.7195	-3.19893	Gerngross, P. et al., 2023. Felis silvestris (amended version of 2022 assessment). The IUCN Red List of Threatened Species.
105	57.445	-3.20028	Gerngross, P. et al., 2023. Felis silvestris (amended version of 2022 assessment). The IUCN Red List of Threatened Species.
106	57.4918	-3.20381	Gerngross, P. et al., 2023. Felis silvestris (amended version of 2022 assessment). The IUCN Red List of Threatened Species.
107	57.4073	-3.20986	Gerngross, P. et al., 2023. Felis silvestris (amended version of 2022 assessment). The IUCN Red List of Threatened Species.
108	56.887	-3.22321	Gerngross, P. et al., 2023. Felis silvestris (amended version of 2022 assessment). The IUCN Red List of Threatened Species.
109	56.7996	-3.24034	Gerngross, P. et al., 2023. Felis silvestris (amended version of 2022 assessment). The IUCN Red List of Threatened Species.
110	56.7502	-3.24533	Gerngross, P. et al., 2023. Felis silvestris (amended version of 2022 assessment). The IUCN Red List of Threatened Species.
111	56.7088	-3.24589	Gerngross, P. et al., 2023. Felis silvestris (amended version of 2022 assessment). The IUCN Red List of Threatened Species.
112	57.4053	-3.25224	Gerngross, P. et al., 2023. Felis silvestris (amended version of 2022 assessment). The IUCN Red List of Threatened Species.
113	57.3546	-3.25396	Gerngross, P. et al., 2023. Felis silvestris (amended version of 2022 assessment). The IUCN Red List of Threatened Species.
114	57.456	-3.25726	Gerngross, P. et al., 2023. Felis silvestris (amended version of 2022 assessment). The IUCN Red List of Threatened Species.
115	56.7809	-3.26155	Gerngross, P. et al., 2023. Felis silvestris (amended version of 2022 assessment). The IUCN Red List of Threatened Species.
116	57.4836	-3.26631	Gerngross, P. et al., 2023. Felis silvestris (amended version of 2022 assessment). The IUCN Red List of Threatened Species.
117	56.8546	-3.27407	Gerngross, P. et al., 2023. Felis silvestris (amended version of 2022 assessment). The IUCN Red List of Threatened Species.
118	56.8809	-3.2762	Gerngross, P. et al., 2023. Felis silvestris (amended version of 2022 assessment). The IUCN Red List of Threatened Species.
119	57.5176	-3.28119	Gerngross, P. et al., 2023. Felis silvestris (amended version of 2022 assessment). The IUCN Red List of Threatened Species.
120	57.3707	-3.28443	Gerngross, P. et al., 2023. Felis silvestris (amended version of 2022 assessment). The IUCN Red List of Threatened Species.
121	56.7401	-3.29173	Gerngross, P. et al., 2023. Felis silvestris (amended version of 2022 assessment). The IUCN Red List of Threatened Species.
122	57.4391	-3.30254	Gerngross, P. et al., 2023. Felis silvestris (amended version of 2022 assessment). The IUCN Red List of Threatened Species.
123	56.8378	-3.30257	Gerngross, P. et al., 2023. Felis silvestris (amended version of 2022 assessment). The IUCN Red List of Threatened Species.
124	57.4663	-3.30614	Gerngross, P. et al., 2023. Felis silvestris (amended version of 2022 assessment). The IUCN Red List of Threatened Species.
125	57.4129	-3.31594	Gerngross, P. et al., 2023. Felis silvestris (amended version of 2022 assessment). The IUCN Red List of Threatened Species.
126	57.3913	-3.3181	Gerngross, P. et al., 2023. Felis silvestris (amended version of 2022 assessment). The IUCN Red List of Threatened Species.
127	57.5251	-3.32209	Gerngross, P. et al., 2023. Felis silvestris (amended version of 2022 assessment). The IUCN Red List of Threatened Species.
128	56.7449	-3.33	Gerngross, P. et al., 2023. Felis silvestris (amended version of 2022 assessment). The IUCN Red List of Threatened Species.
129	56.8535	-3.35269	Gerngross, P. et al., 2023. Felis silvestris (amended version of 2022 assessment). The IUCN Red List of Threatened Species.
130	56.7924	-3.35572	Gerngross, P. et al., 2023. Felis silvestris (amended version of 2022 assessment). The IUCN Red List of Threatened Species.
131	56.8296	-3.36823	Gerngross, P. et al., 2023. Felis silvestris (amended version of 2022 assessment). The IUCN Red List of Threatened Species.
132	57.4053	-3.36925	Gerngross, P. et al., 2023. Felis silvestris (amended version of 2022 assessment). The IUCN Red List of Threatened Species.
133	56.8008	-3.38544	Gerngross, P. et al., 2023. Felis silvestris (amended version of 2022 assessment). The IUCN Red List of Threatened Species.
134	57.4485	-3.39412	Gerngross, P. et al., 2023. Felis silvestris (amended version of 2022 assessment). The IUCN Red List of Threatened Species.
135	57.2314	-3.62876	Gerngross, P. et al., 2023. Felis silvestris (amended version of 2022 assessment). The IUCN Red List of Threatened Species.
136	57.2003	-3.63601	Gerngross, P. et al., 2023. Felis silvestris (amended version of 2022 assessment). The IUCN Red List of Threatened Species.
137	57.245	-3.65994	Gerngross, P. et al., 2023. Felis silvestris (amended version of 2022 assessment). The IUCN Red List of Threatened Species.
138	57.2693	-3.66391	Gerngross, P. et al., 2023. Felis silvestris (amended version of 2022 assessment). The IUCN Red List of Threatened Species.
139	57.2181	-3.68683	Gerngross, P. et al., 2023. Felis silvestris (amended version of 2022 assessment). The IUCN Red List of Threatened Species.
140	57.1914	-3.70838	Gerngross, P. et al., 2023. Felis silvestris (amended version of 2022 assessment). The IUCN Red List of Threatened Species.
141	57.2389	-3.71519	Gerngross, P. et al., 2023. Felis silvestris (amended version of 2022 assessment). The IUCN Red List of Threatened Species.
142	57.2653	-3.71895	Gerngross, P. et al., 2023. Felis silvestris (amended version of 2022 assessment). The IUCN Red List of Threatened Species.
143	57.1579	-3.74204	Gerngross, P. et al., 2023. Felis silvestris (amended version of 2022 assessment). The IUCN Red List of Threatened Species.
144	57.2208	-3.75498	Gerngross, P. et al., 2023. Felis silvestris (amended version of 2022 assessment). The IUCN Red List of Threatened Species.
145	57.2813	-3.75555	Gerngross, P. et al., 2023. Felis silvestris (amended version of 2022 assessment). The IUCN Red List of Threatened Species.
146	57.1318	-3.77391	Gerngross, P. et al., 2023. Felis silvestris (amended version of 2022 assessment). The IUCN Red List of Threatened Species.
147	57.2649	-3.77909	Gerngross, P. et al., 2023. Felis silvestris (amended version of 2022 assessment). The IUCN Red List of Threatened Species.
148	57.1831	-3.78139	Gerngross, P. et al., 2023. Felis silvestris (amended version of 2022 assessment). The IUCN Red List of Threatened Species.
149	57.1535	-3.78302	Gerngross, P. et al., 2023. Felis silvestris (amended version of 2022 assessment). The IUCN Red List of Threatened Species.
150	57.2066	-3.79342	Gerngross, P. et al., 2023. Felis silvestris (amended version of 2022 assessment). The IUCN Red List of Threatened Species.
151	57.1683	-3.80703	Gerngross, P. et al., 2023. Felis silvestris (amended version of 2022 assessment). The IUCN Red List of Threatened Species.
152	57.1329	-3.81398	Gerngross, P. et al., 2023. Felis silvestris (amended version of 2022 assessment). The IUCN Red List of Threatened Species.
153	57.278	-3.82533	Gerngross, P. et al., 2023. Felis silvestris (amended version of 2022 assessment). The IUCN Red List of Threatened Species.
154	57.3062	-3.8268	Gerngross, P. et al., 2023. Felis silvestris (amended version of 2022 assessment). The IUCN Red List of Threatened Species.
155	57.2446	-3.83278	Gerngross, P. et al., 2023. Felis silvestris (amended version of 2022 assessment). The IUCN Red List of Threatened Species.
156	57.1432	-3.85784	Gerngross, P. et al., 2023. Felis silvestris (amended version of 2022 assessment). The IUCN Red List of Threatened Species.
157	57.3047	-3.873	Gerngross, P. et al., 2023. Felis silvestris (amended version of 2022 assessment). The IUCN Red List of Threatened Species.
158	57.1956	-3.87356	Gerngross, P. et al., 2023. Felis silvestris (amended version of 2022 assessment). The IUCN Red List of Threatened Species.
159	57.2145	-3.8763	Gerngross, P. et al., 2023. Felis silvestris (amended version of 2022 assessment). The IUCN Red List of Threatened Species.
160	57.3279	-3.87839	Gerngross, P. et al., 2023. Felis silvestris (amended version of 2022 assessment). The IUCN Red List of Threatened Species.
161	57.1239	-3.88887	Gerngross, P. et al., 2023. Felis silvestris (amended version of 2022 assessment). The IUCN Red List of Threatened Species.
162	57.2534	-3.89111	Gerngross, P. et al., 2023. Felis silvestris (amended version of 2022 assessment). The IUCN Red List of Threatened Species.
163	57.3612	-3.89801	Gerngross, P. et al., 2023. Felis silvestris (amended version of 2022 assessment). The IUCN Red List of Threatened Species.
164	57.3237	-3.91552	Gerngross, P. et al., 2023. Felis silvestris (amended version of 2022 assessment). The IUCN Red List of Threatened Species.
165	57.2043	-3.91698	Gerngross, P. et al., 2023. Felis silvestris (amended version of 2022 assessment). The IUCN Red List of Threatened Species.
166	57.2531	-3.94356	Gerngross, P. et al., 2023. Felis silvestris (amended version of 2022 assessment). The IUCN Red List of Threatened Species.
167	56.7911	-3.94929	Gerngross, P. et al., 2023. Felis silvestris (amended version of 2022 assessment). The IUCN Red List of Threatened Species.
168	57.2778	-3.95379	Gerngross, P. et al., 2023. Felis silvestris (amended version of 2022 assessment). The IUCN Red List of Threatened Species.
169	57.1935	-3.95408	Gerngross, P. et al., 2023. Felis silvestris (amended version of 2022 assessment). The IUCN Red List of Threatened Species.
170	57.3665	-3.95517	Gerngross, P. et al., 2023. Felis silvestris (amended version of 2022 assessment). The IUCN Red List of Threatened Species.
171	57.1696	-3.95908	Gerngross, P. et al., 2023. Felis silvestris (amended version of 2022 assessment). The IUCN Red List of Threatened Species.
172	57.3291	-3.96139	Gerngross, P. et al., 2023. Felis silvestris (amended version of 2022 assessment). The IUCN Red List of Threatened Species.
173	56.7703	-3.96196	Gerngross, P. et al., 2023. Felis silvestris (amended version of 2022 assessment). The IUCN Red List of Threatened Species.
174	57.1247	-3.97934	Gerngross, P. et al., 2023. Felis silvestris (amended version of 2022 assessment). The IUCN Red List of Threatened Species.
175	56.751	-3.9904	Gerngross, P. et al., 2023. Felis silvestris (amended version of 2022 assessment). The IUCN Red List of Threatened Species.
176	57.3013	-3.99762	Gerngross, P. et al., 2023. Felis silvestris (amended version of 2022 assessment). The IUCN Red List of Threatened Species.
177	57.0743	-4.00294	Gerngross, P. et al., 2023. Felis silvestris (amended version of 2022 assessment). The IUCN Red List of Threatened Species.
178	56.7747	-4.01201	Gerngross, P. et al., 2023. Felis silvestris (amended version of 2022 assessment). The IUCN Red List of Threatened Species.
179	57.3227	-4.01453	Gerngross, P. et al., 2023. Felis silvestris (amended version of 2022 assessment). The IUCN Red List of Threatened Species.
180	57.0883	-4.02406	Gerngross, P. et al., 2023. Felis silvestris (amended version of 2022 assessment). The IUCN Red List of Threatened Species.
181	57.3464	-4.02545	Gerngross, P. et al., 2023. Felis silvestris (amended version of 2022 assessment). The IUCN Red List of Threatened Species.
182	56.7305	-4.03093	Gerngross, P. et al., 2023. Felis silvestris (amended version of 2022 assessment). The IUCN Red List of Threatened Species.
183	57.1769	-4.03553	Gerngross, P. et al., 2023. Felis silvestris (amended version of 2022 assessment). The IUCN Red List of Threatened Species.
184	57.1577	-4.03845	Gerngross, P. et al., 2023. Felis silvestris (amended version of 2022 assessment). The IUCN Red List of Threatened Species.
185	56.811	-4.04235	Gerngross, P. et al., 2023. Felis silvestris (amended version of 2022 assessment). The IUCN Red List of Threatened Species.
186	57.1136	-4.04333	Gerngross, P. et al., 2023. Felis silvestris (amended version of 2022 assessment). The IUCN Red List of Threatened Species.
187	56.7848	-4.05082	Gerngross, P. et al., 2023. Felis silvestris (amended version of 2022 assessment). The IUCN Red List of Threatened Species.
188	56.8447	-4.05253	Gerngross, P. et al., 2023. Felis silvestris (amended version of 2022 assessment). The IUCN Red List of Threatened Species.
189	56.7379	-4.06262	Gerngross, P. et al., 2023. Felis silvestris (amended version of 2022 assessment). The IUCN Red List of Threatened Species.
190	56.7608	-4.06499	Gerngross, P. et al., 2023. Felis silvestris (amended version of 2022 assessment). The IUCN Red List of Threatened Species.
191	57.095	-4.07158	Gerngross, P. et al., 2023. Felis silvestris (amended version of 2022 assessment). The IUCN Red List of Threatened Species.
192	56.8095	-4.08086	Gerngross, P. et al., 2023. Felis silvestris (amended version of 2022 assessment). The IUCN Red List of Threatened Species.
193	57.0704	-4.08117	Gerngross, P. et al., 2023. Felis silvestris (amended version of 2022 assessment). The IUCN Red List of Threatened Species.
194	57.176	-4.08203	Gerngross, P. et al., 2023. Felis silvestris (amended version of 2022 assessment). The IUCN Red List of Threatened Species.
195	56.8138	-4.11354	Gerngross, P. et al., 2023. Felis silvestris (amended version of 2022 assessment). The IUCN Red List of Threatened Species.
196	57.1034	-4.11546	Gerngross, P. et al., 2023. Felis silvestris (amended version of 2022 assessment). The IUCN Red List of Threatened Species.
197	57.1677	-4.12078	Gerngross, P. et al., 2023. Felis silvestris (amended version of 2022 assessment). The IUCN Red List of Threatened Species.
198	57.1302	-4.12103	Gerngross, P. et al., 2023. Felis silvestris (amended version of 2022 assessment). The IUCN Red List of Threatened Species.
199	57.1508	-4.13296	Gerngross, P. et al., 2023. Felis silvestris (amended version of 2022 assessment). The IUCN Red List of Threatened Species.
200	56.7567	-4.13555	Gerngross, P. et al., 2023. Felis silvestris (amended version of 2022 assessment). The IUCN Red List of Threatened Species.
201	56.8088	-4.14552	Gerngross, P. et al., 2023. Felis silvestris (amended version of 2022 assessment). The IUCN Red List of Threatened Species.
202	57.0906	-4.15172	Gerngross, P. et al., 2023. Felis silvestris (amended version of 2022 assessment). The IUCN Red List of Threatened Species.
203	57.491	-4.26533	Gerngross, P. et al., 2023. Felis silvestris (amended version of 2022 assessment). The IUCN Red List of Threatened Species.
204	57.5369	-4.26655	Gerngross, P. et al., 2023. Felis silvestris (amended version of 2022 assessment). The IUCN Red List of Threatened Species.
205	57.9762	-4.28473	Gerngross, P. et al., 2023. Felis silvestris (amended version of 2022 assessment). The IUCN Red List of Threatened Species.
206	57.5102	-4.29459	Gerngross, P. et al., 2023. Felis silvestris (amended version of 2022 assessment). The IUCN Red List of Threatened Species.
207	57.4566	-4.30234	Gerngross, P. et al., 2023. Felis silvestris (amended version of 2022 assessment). The IUCN Red List of Threatened Species.
208	57.2524	-4.31916	Gerngross, P. et al., 2023. Felis silvestris (amended version of 2022 assessment). The IUCN Red List of Threatened Species.
209	57.5769	-4.32181	Gerngross, P. et al., 2023. Felis silvestris (amended version of 2022 assessment). The IUCN Red List of Threatened Species.
210	58.0102	-4.324	Gerngross, P. et al., 2023. Felis silvestris (amended version of 2022 assessment). The IUCN Red List of Threatened Species.
211	57.557	-4.32722	Gerngross, P. et al., 2023. Felis silvestris (amended version of 2022 assessment). The IUCN Red List of Threatened Species.
212	57.4728	-4.33219	Gerngross, P. et al., 2023. Felis silvestris (amended version of 2022 assessment). The IUCN Red List of Threatened Species.
213	57.523	-4.33605	Gerngross, P. et al., 2023. Felis silvestris (amended version of 2022 assessment). The IUCN Red List of Threatened Species.
214	57.2185	-4.34242	Gerngross, P. et al., 2023. Felis silvestris (amended version of 2022 assessment). The IUCN Red List of Threatened Species.
215	58.0473	-4.34243	Gerngross, P. et al., 2023. Felis silvestris (amended version of 2022 assessment). The IUCN Red List of Threatened Species.
216	57.2629	-4.35017	Gerngross, P. et al., 2023. Felis silvestris (amended version of 2022 assessment). The IUCN Red List of Threatened Species.
217	58.0011	-4.35955	Gerngross, P. et al., 2023. Felis silvestris (amended version of 2022 assessment). The IUCN Red List of Threatened Species.
218	57.1815	-4.36115	Gerngross, P. et al., 2023. Felis silvestris (amended version of 2022 assessment). The IUCN Red List of Threatened Species.
219	57.5733	-4.36601	Gerngross, P. et al., 2023. Felis silvestris (amended version of 2022 assessment). The IUCN Red List of Threatened Species.
220	57.1629	-4.37453	Gerngross, P. et al., 2023. Felis silvestris (amended version of 2022 assessment). The IUCN Red List of Threatened Species.
221	57.2773	-4.37549	Gerngross, P. et al., 2023. Felis silvestris (amended version of 2022 assessment). The IUCN Red List of Threatened Species.
222	58.0639	-4.37895	Gerngross, P. et al., 2023. Felis silvestris (amended version of 2022 assessment). The IUCN Red List of Threatened Species.
223	57.5212	-4.38017	Gerngross, P. et al., 2023. Felis silvestris (amended version of 2022 assessment). The IUCN Red List of Threatened Species.
224	57.9785	-4.38287	Gerngross, P. et al., 2023. Felis silvestris (amended version of 2022 assessment). The IUCN Red List of Threatened Species.
225	57.5444	-4.38425	Gerngross, P. et al., 2023. Felis silvestris (amended version of 2022 assessment). The IUCN Red List of Threatened Species.
226	57.1906	-4.39279	Gerngross, P. et al., 2023. Felis silvestris (amended version of 2022 assessment). The IUCN Red List of Threatened Species.
227	57.2599	-4.39372	Gerngross, P. et al., 2023. Felis silvestris (amended version of 2022 assessment). The IUCN Red List of Threatened Species.
228	57.9955	-4.39714	Gerngross, P. et al., 2023. Felis silvestris (amended version of 2022 assessment). The IUCN Red List of Threatened Species.
229	57.5868	-4.40271	Gerngross, P. et al., 2023. Felis silvestris (amended version of 2022 assessment). The IUCN Red List of Threatened Species.
230	57.2139	-4.40784	Gerngross, P. et al., 2023. Felis silvestris (amended version of 2022 assessment). The IUCN Red List of Threatened Species.
231	57.5614	-4.41533	Gerngross, P. et al., 2023. Felis silvestris (amended version of 2022 assessment). The IUCN Red List of Threatened Species.
232	57.1733	-4.41674	Gerngross, P. et al., 2023. Felis silvestris (amended version of 2022 assessment). The IUCN Red List of Threatened Species.
233	57.5112	-4.42013	Gerngross, P. et al., 2023. Felis silvestris (amended version of 2022 assessment). The IUCN Red List of Threatened Species.
234	57.4463	-4.42167	Gerngross, P. et al., 2023. Felis silvestris (amended version of 2022 assessment). The IUCN Red List of Threatened Species.
235	57.2805	-4.42252	Gerngross, P. et al., 2023. Felis silvestris (amended version of 2022 assessment). The IUCN Red List of Threatened Species.
236	57.6131	-4.43146	Gerngross, P. et al., 2023. Felis silvestris (amended version of 2022 assessment). The IUCN Red List of Threatened Species.
237	57.1983	-4.43754	Gerngross, P. et al., 2023. Felis silvestris (amended version of 2022 assessment). The IUCN Red List of Threatened Species.
238	58.0231	-4.43848	Gerngross, P. et al., 2023. Felis silvestris (amended version of 2022 assessment). The IUCN Red List of Threatened Species.
239	57.2334	-4.43991	Gerngross, P. et al., 2023. Felis silvestris (amended version of 2022 assessment). The IUCN Red List of Threatened Species.
240	57.6838	-4.4404	Gerngross, P. et al., 2023. Felis silvestris (amended version of 2022 assessment). The IUCN Red List of Threatened Species.
241	57.1744	-4.4596	Gerngross, P. et al., 2023. Felis silvestris (amended version of 2022 assessment). The IUCN Red List of Threatened Species.
242	57.5918	-4.46273	Gerngross, P. et al., 2023. Felis silvestris (amended version of 2022 assessment). The IUCN Red List of Threatened Species.
243	57.6972	-4.46477	Gerngross, P. et al., 2023. Felis silvestris (amended version of 2022 assessment). The IUCN Red List of Threatened Species.
244	57.6314	-4.46821	Gerngross, P. et al., 2023. Felis silvestris (amended version of 2022 assessment). The IUCN Red List of Threatened Species.
245	57.6495	-4.46894	Gerngross, P. et al., 2023. Felis silvestris (amended version of 2022 assessment). The IUCN Red List of Threatened Species.
246	57.2358	-4.47654	Gerngross, P. et al., 2023. Felis silvestris (amended version of 2022 assessment). The IUCN Red List of Threatened Species.
247	57.5532	-4.48347	Gerngross, P. et al., 2023. Felis silvestris (amended version of 2022 assessment). The IUCN Red List of Threatened Species.
248	57.4745	-4.48467	Gerngross, P. et al., 2023. Felis silvestris (amended version of 2022 assessment). The IUCN Red List of Threatened Species.
249	57.1927	-4.49255	Gerngross, P. et al., 2023. Felis silvestris (amended version of 2022 assessment). The IUCN Red List of Threatened Species.
250	57.5744	-4.51327	Gerngross, P. et al., 2023. Felis silvestris (amended version of 2022 assessment). The IUCN Red List of Threatened Species.
251	57.4984	-4.52267	Gerngross, P. et al., 2023. Felis silvestris (amended version of 2022 assessment). The IUCN Red List of Threatened Species.
252	57.6375	-4.52659	Gerngross, P. et al., 2023. Felis silvestris (amended version of 2022 assessment). The IUCN Red List of Threatened Species.
253	57.743	-4.54164	Gerngross, P. et al., 2023. Felis silvestris (amended version of 2022 assessment). The IUCN Red List of Threatened Species.
254	57.4824	-4.54768	Gerngross, P. et al., 2023. Felis silvestris (amended version of 2022 assessment). The IUCN Red List of Threatened Species.
255	57.6106	-4.54832	Gerngross, P. et al., 2023. Felis silvestris (amended version of 2022 assessment). The IUCN Red List of Threatened Species.
256	57.5633	-4.57064	Gerngross, P. et al., 2023. Felis silvestris (amended version of 2022 assessment). The IUCN Red List of Threatened Species.
257	57.6436	-4.57866	Gerngross, P. et al., 2023. Felis silvestris (amended version of 2022 assessment). The IUCN Red List of Threatened Species.
258	57.716	-4.58165	Gerngross, P. et al., 2023. Felis silvestris (amended version of 2022 assessment). The IUCN Red List of Threatened Species.
259	57.4873	-4.59063	Gerngross, P. et al., 2023. Felis silvestris (amended version of 2022 assessment). The IUCN Red List of Threatened Species.
260	57.5884	-4.59591	Gerngross, P. et al., 2023. Felis silvestris (amended version of 2022 assessment). The IUCN Red List of Threatened Species.
261	57.512	-4.60348	Gerngross, P. et al., 2023. Felis silvestris (amended version of 2022 assessment). The IUCN Red List of Threatened Species.
262	57.7309	-4.60516	Gerngross, P. et al., 2023. Felis silvestris (amended version of 2022 assessment). The IUCN Red List of Threatened Species.
263	57.683	-4.61038	Gerngross, P. et al., 2023. Felis silvestris (amended version of 2022 assessment). The IUCN Red List of Threatened Species.
264	57.5479	-4.62393	Gerngross, P. et al., 2023. Felis silvestris (amended version of 2022 assessment). The IUCN Red List of Threatened Species.
265	57.7192	-4.63225	Gerngross, P. et al., 2023. Felis silvestris (amended version of 2022 assessment). The IUCN Red List of Threatened Species.
266	57.7554	-4.63362	Gerngross, P. et al., 2023. Felis silvestris (amended version of 2022 assessment). The IUCN Red List of Threatened Species.
267	57.6717	-4.64555	Gerngross, P. et al., 2023. Felis silvestris (amended version of 2022 assessment). The IUCN Red List of Threatened Species.
268	57.6934	-4.66298	Gerngross, P. et al., 2023. Felis silvestris (amended version of 2022 assessment). The IUCN Red List of Threatened Species.
269	57.7202	-4.67404	Gerngross, P. et al., 2023. Felis silvestris (amended version of 2022 assessment). The IUCN Red List of Threatened Species.
270	57.7004	-4.70164	Gerngross, P. et al., 2023. Felis silvestris (amended version of 2022 assessment). The IUCN Red List of Threatened Species.
271	57.7555	-4.70603	Gerngross, P. et al., 2023. Felis silvestris (amended version of 2022 assessment). The IUCN Red List of Threatened Species.
272	55.5412	-5.50184	Gerngross, P. et al., 2023. Felis silvestris (amended version of 2022 assessment). The IUCN Red List of Threatened Species.
273	55.5694	-5.51254	Gerngross, P. et al., 2023. Felis silvestris (amended version of 2022 assessment). The IUCN Red List of Threatened Species.
274	56.0404	-5.5296	Gerngross, P. et al., 2023. Felis silvestris (amended version of 2022 assessment). The IUCN Red List of Threatened Species.
275	55.5068	-5.54354	Gerngross, P. et al., 2023. Felis silvestris (amended version of 2022 assessment). The IUCN Red List of Threatened Species.
276	55.5477	-5.54445	Gerngross, P. et al., 2023. Felis silvestris (amended version of 2022 assessment). The IUCN Red List of Threatened Species.
277	56.0122	-5.55192	Gerngross, P. et al., 2023. Felis silvestris (amended version of 2022 assessment). The IUCN Red List of Threatened Species.
278	55.5986	-5.55244	Gerngross, P. et al., 2023. Felis silvestris (amended version of 2022 assessment). The IUCN Red List of Threatened Species.
279	55.5292	-5.55713	Gerngross, P. et al., 2023. Felis silvestris (amended version of 2022 assessment). The IUCN Red List of Threatened Species.
280	55.9889	-5.56264	Gerngross, P. et al., 2023. Felis silvestris (amended version of 2022 assessment). The IUCN Red List of Threatened Species.
281	55.6237	-5.56482	Gerngross, P. et al., 2023. Felis silvestris (amended version of 2022 assessment). The IUCN Red List of Threatened Species.
282	55.5724	-5.57109	Gerngross, P. et al., 2023. Felis silvestris (amended version of 2022 assessment). The IUCN Red List of Threatened Species.
283	55.5551	-5.58196	Gerngross, P. et al., 2023. Felis silvestris (amended version of 2022 assessment). The IUCN Red List of Threatened Species.
284	55.509	-5.58613	Gerngross, P. et al., 2023. Felis silvestris (amended version of 2022 assessment). The IUCN Red List of Threatened Species.
285	55.5894	-5.59516	Gerngross, P. et al., 2023. Felis silvestris (amended version of 2022 assessment). The IUCN Red List of Threatened Species.
286	55.537	-5.62084	Gerngross, P. et al., 2023. Felis silvestris (amended version of 2022 assessment). The IUCN Red List of Threatened Species.
287	55.526	-5.66418	Gerngross, P. et al., 2023. Felis silvestris (amended version of 2022 assessment). The IUCN Red List of Threatened Species.
288	56.6337	-5.76071	Gerngross, P. et al., 2023. Felis silvestris (amended version of 2022 assessment). The IUCN Red List of Threatened Species.
289	56.7197	-5.77331	Gerngross, P. et al., 2023. Felis silvestris (amended version of 2022 assessment). The IUCN Red List of Threatened Species.
290	56.7613	-5.78734	Gerngross, P. et al., 2023. Felis silvestris (amended version of 2022 assessment). The IUCN Red List of Threatened Species.
291	56.5839	-5.80418	Gerngross, P. et al., 2023. Felis silvestris (amended version of 2022 assessment). The IUCN Red List of Threatened Species.
292	56.7102	-5.80419	Gerngross, P. et al., 2023. Felis silvestris (amended version of 2022 assessment). The IUCN Red List of Threatened Species.
293	56.7436	-5.82091	Gerngross, P. et al., 2023. Felis silvestris (amended version of 2022 assessment). The IUCN Red List of Threatened Species.
294	56.7233	-5.83485	Gerngross, P. et al., 2023. Felis silvestris (amended version of 2022 assessment). The IUCN Red List of Threatened Species.
295	56.6334	-5.85277	Gerngross, P. et al., 2023. Felis silvestris (amended version of 2022 assessment). The IUCN Red List of Threatened Species.
296	56.7047	-5.86653	Gerngross, P. et al., 2023. Felis silvestris (amended version of 2022 assessment). The IUCN Red List of Threatened Species.
297	56.6059	-5.87117	Gerngross, P. et al., 2023. Felis silvestris (amended version of 2022 assessment). The IUCN Red List of Threatened Species.
298	56.7463	-5.89816	Gerngross, P. et al., 2023. Felis silvestris (amended version of 2022 assessment). The IUCN Red List of Threatened Species.
299	56.689	-5.89888	Gerngross, P. et al., 2023. Felis silvestris (amended version of 2022 assessment). The IUCN Red List of Threatened Species.
300	56.6427	-5.90175	Gerngross, P. et al., 2023. Felis silvestris (amended version of 2022 assessment). The IUCN Red List of Threatened Species.
301	56.6446	-5.94776	Gerngross, P. et al., 2023. Felis silvestris (amended version of 2022 assessment). The IUCN Red List of Threatened Species.
302	56.6146	-5.9753	Gerngross, P. et al., 2023. Felis silvestris (amended version of 2022 assessment). The IUCN Red List of Threatened Species.

## Sheet: Historic_records
Supporting information
Appendix S1 European wildcat (felis silvestris) occurrence records
Site	Region	Country	Latutide	Longitude	Record type	Source
Loweswater	Cumberland	England	54.578	-3.329	Hunting	Millais (1904) in Langley and Yalden (1977)
Whittlewood Forest	Northampton	England	52.099	-1.042	Sighting	Hamilton, E. (1896)
Christenbury Craig	Cumberland	England	55.132	-2.664	Sighting	Hamilton, E. (1896)
Martindale	Lakeland	England	54.5581	-2.90001	Hunting	Hamilton, E. (1896)
Barton	Lakeland	England	54.6066	-2.80575	Hunting	Hamilton, E. (1896)
Murton	Lakeland	England	54.5887	-2.42236	Hunting	Hamilton, E. (1896)
Eslington Park	Northumberland	England	55.403	-1.933	Hunting	Hamilton, E. (1896)
Corbridge-on-Tyne	Northumberland	England	54.9769	-2.02682	Hunting	Langley, P. J., & Yalden, D. W. (1977)
Castle Eden	Durham	England	54.7353	-1.35252	Hunting	Langley, P. J., & Yalden, D. W. (1977)
Castle Eden	Durham	England	54.738	-1.357	Hunting	Mennel & Perkins (1863) in Langley and Yalden (1977)
Eslington	Northumberland	England	55.382	-1.965	Hunting	Mennel & Perkins (1863) in Langley and Yalden (1977)
Argyleshire	Loch Goil Head	Scotland	56.1702	-4.89877	Sighting	Hamilton, E. (1896)
Fifeshire	Lochore	Scotland	56.158	-3.3183	Hunting	Hamilton, E. (1896)
Argyleshire	Kilmorich	Scotland	56.2553	-4.94024	Sighting	Hamilton, E. (1896)
Fiunary	Argyll	Scotland	56.5472	-5.86399	Sighting	Taylor, W. L. (1946)
Glenloy	Inverness	Scotland	56.9032	-5.09608	Sighting	Taylor, W. L. (1946)
Glenhurich	Argyll	Scotland	56.7556	-5.54506	Sighting	Taylor, W. L. (1946)
South Laggan	Inverness	Scotland	57.028	-4.74262	Sighting	Taylor, W. L. (1946)
Glenrigh	Inverness	Scotland	56.7255	-5.22091	Sighting	Taylor, W. L. (1946)
Glenshiel	Ross and Cromarty	Scotland	57.1667	-5.36684	Sighting	Taylor, W. L. (1946)
Inverinate	Ross and Cromarty	Scotland	57.2408	-5.45561	Sighting	Taylor, W. L. (1946)
Ratagan	Ross and Cromarty	Scotland	57.2223	-5.46281	Sighting	Taylor, W. L. (1946)
Glenurquhart	Inverness	Scotland	57.3328	-4.57688	Sighting	Taylor, W. L. (1946)
Guisachan	Inverness	Scotland	57.2321	-4.86583	Sighting	Taylor, W. L. (1946)
Inchnacardoch	Inverness	Scotland	57.1388	-4.76697	Sighting	Taylor, W. L. (1946)
Kilcoy	Ross and Cromarty	Scotland	57.529	-4.37676	Sighting	Taylor, W. L. (1946)
Lael	Ross	Scotland	57.7827	-5.03162	Sighting	Taylor, W. L. (1946)
Leanachan	Inverness	Scotland	56.8444	-5.0362	Sighting	Taylor, W. L. (1946)
Slattadale	Ross	Scotland	57.6844	-5.5425	Sighting	Taylor, W. L. (1946)
North and South Strome	Ross	Scotland	57.3625	-5.55161	Sighting	Taylor, W. L. (1946)
Strathnairn	Inverness	Scotland	57.3578	-4.20847	Sighting	Taylor, W. L. (1946)
Strathdearn	Inverness	Scotland	57.1472	-4.21744	Sighting	Taylor, W. L. (1946)
Strathconon	Ross	Scotland	57.489	-4.88606	Sighting	Taylor, W. L. (1946)
Allean	Inverness	Scotland	56.7264	-3.85987	Sighting	Taylor, W. L. (1946)
Alltcailleach	Aberdeen	Scotland	57.0189	-3.09581	Sighting	Taylor, W. L. (1946)
Craigvinean	Perth	Scotland	56.5598	-3.61641	Sighting	Taylor, W. L. (1946)
Drummond Hill	Perth	Scotland	56.5885	-4.02675	Sighting	Taylor, W. L. (1946)
Inshriach	Inverness	Scotland	57.1404	-3.86219	Sighting	Taylor, W. L. (1946)
Monaughty	Moray	Scotland	52.3121	-3.12116	Sighting	Taylor, W. L. (1946)
Rosarie	Banff	Scotland	57.5291	-3.0392	Sighting	Taylor, W. L. (1946)
Scootmore	Moray	Scotland	57.486	-3.2706	Sighting	Taylor, W. L. (1946)
Asknish	Argyll	Scotland	56.0608	-5.32066	Sighting	Taylor, W. L. (1946)
Minard	Argyll	Scotland	56.1193	-5.25067	Sighting	Taylor, W. L. (1946)
Strone	Argyll	Scotland	55.9917	-4.89991	Sighting	Taylor, W. L. (1946)
Barcaldine	Argyll	Scotland	56.5187	-5.30584	Sighting	Taylor, W. L. (1946)
Benmore	Argyll	Scotland	56.0245	-4.98933	Sighting	Taylor, W. L. (1946)
Fearnoch	Argyll	Scotland	56.4309	-5.30853	Sighting	Taylor, W. L. (1946)
Glenbranter	Argyll	Scotland	56.1343	-5.04882	Sighting	Taylor, W. L. (1946)
Glenduror	Argyll	Scotland	56.6258	-5.27683	Sighting	Taylor, W. L. (1946)
Glenfinart	Argyll	Scotland	56.0672	-4.93473	Sighting	Taylor, W. L. (1946)
Inverinan	Argyll	Scotland	56.3132	-5.2385	Sighting	Taylor, W. L. (1946)
Inverliever	Argyll	Scotland	56.1996	-5.39597	Sighting	Taylor, W. L. (1946)
Knapdale	Argyll	Scotland	56.0497	-5.53895	Sighting	Taylor, W. L. (1946)
Loch Ard	Perth	Scotland	56.1869	-4.4628	Sighting	Taylor, W. L. (1946)
Strathyre	Perth	Scotland	56.26	-4.29751	Sighting	Taylor, W. L. (1946)
Eredine	Argyll	Scotland	56.2352	-5.27412	Sighting	Taylor, W. L. (1946)
Kirkcudbright	Kirkcudbright	Scotland	54.8349	-4.0501	Sighting	Langley, P. J., & Yalden, D. W. (1977)
Perth City	Perth	Scotland	56.382	-3.433	Hunting	Ritchie (1925)
Banff	Aberdeenshire	Scotland	57.667	-2.571	Hunting	Hewson (1967)
Loch Lomond	Dunbartonshire	Scotland	56.03	-4.536	Hunting	Dent (1935)
Caernavonshire	Caernavonshire	Wales	53.1322	-4.27127	Sighting	Langley, P. J., & Yalden, D. W. (1977)
Radnor	Radnor	Wales	52.2523	-3.20401	Sighting	Langley, P. J., & Yalden, D. W. (1977)
Denbigh	Denbigh	Wales	53.2005	-3.42026	Sighting	Langley, P. J., & Yalden, D. W. (1977)
Clamorgan	Clamorgan	Wales	51.4093	-3.47781	Sighting	Langley, P. J., & Yalden, D. W. (1977)
Pembroke	Pembroke	Wales	51.6801	-4.90962	Sighting	Langley, P. J., & Yalden, D. W. (1977)
Abermule	Montgomeryshire	Wales	52.544	-3.332	Hunting	Langley and Yalden (1977)

## Sheet: Fossil_records
Supporting information
Appendix S1 European wildcat (felis silvestris) occurrence records
Site	Region	Country	Latutide	Longitude	Source
Late Holocene
Victoria Cave	Yorkshire	England	54.081	-2.249	Marr (2016)
North End Pot	Yorkshire	England	54.183	-2.487	Marr (2016)
Glastonbury Lake Village	Somerset	England	51.164	-2.726	Yalden (2010)
Ecclesfield	Yorkshire	England	53.454	-1.50156	Langley, P. J., & Yalden, D. W. (1977)
Ballinderry	Co. Offaly	Ireland	53.024	-8.22	Yalden (1999)
Larrybarry	Co. Tyrone	Ireland	54.647	-7.314	Yalden (1999)
Uisneath	Co. Westmeath	Ireland	53.489	-7.562	Yalden (1999)
Dunagoil Cave	Isle of Bute	Scotland	55.7334	-5.05161	Marr (2016)
Loch Borralie	Lairg	Scotland	58.564	-4.777	Kitchener and O'Connor (2010)
Mid Holocene
Robin Hood Cave	Derbyshire	England	53.262	-1.196	Marr (2016)
Uphill Cave	Somerset	England	51.321	-2.984	Harrison (1977)
Windmill Hill	Wiltshire	England	51.442	-1.876	Yalden (2010)
Newgrange	Co. Meath	Ireland	53.695	-6.476	Yalden (2010)
An Corran	Skye	Scotland	57.637	-6.205	Kitchener and O'Connor (2010)
Oban Caves	Argyll	Scotland	56.4199	-5.47441	Kitchener and O'Connor (2010)
Early Holocene
Sun Hole	Somerset	England	51.283	-2.765	Collcutt et al. (1981)
Helsfell Cave	Lake District	England	54.336	-2.767	Fisher and Yalden (2004)
Dog Hole Fissure, Creswell Crags	Nottinghamshire	England	53.261	-1.202	Yalden (1999)
Gully Cave	Somerset	England	51.234	-2.68	Schreve (unpublished)
Thatcham	Berkshire	England	51.372	-1.276	Wymer and King (1962); Healy et al. (1992)
Gough's Cave	Somerset	England	51.282	-2.766	Marr (2016)
Pin Hole Cave	Derbyshire	England	53.262	-1.196	Marr (2016)
Faraday Road	Berkshire	England	51.404	-1.318	Ellis et al. (2003)
Three Ways Wharf	Uxbridge	England	51.555	-0.487	Overton (2016)
Kilgreany Cave	Co.Waterford	Ireland	52.102	-7.744	Yalden (2010)
Newgrange	Co. Meath	Ireland	53.694	-6.475	Yalden (1999)
Lough Gur	Co. Limerick	Ireland	52.516	-8.528	Yalden (1999)
